# Supplementary material for: Physical Activity and Sedentary Behavior Patterns Among Korean Cancer Survivors: A Cross-Sectional Analysis (2017–2021)
Source: Cancers (Basel). 2025 Jul 8;17(14):2270. doi: 10.3390/cancers17142270 (PMC12293402; doi:10.3390/cancers17142270)
Supplement: Supplementary file 1 [file cancers-17-02270-s001.zip]

Archive with 1 entries (1 files):
- cancers-3696892-supplementary.pdf
